# Supplementary material for: A Sensitive Aptamer Fluorescence Anisotropy Sensor for Cd2+ Using Affinity-Enhanced Aptamers with Phosphorothioate Modification
Source: Biosensors (Basel). 2022 Oct 17;12(10):887. doi: 10.3390/bios12100887 (PMC9599812; doi:10.3390/bios12100887)
Supplement: Supplementary file 1 [file biosensors-12-00887-s001.zip]

Archive with 1 entries (1 files):
- biosensors-1947676-supplementary.pdf
